# Supplementary material for: Macrophages restrict the nephrogenic field and promote endothelial connections during kidney development
Source: eLife. 2019 Feb 13;8:e43271. doi: 10.7554/eLife.43271 (PMC6374076; doi:10.7554/eLife.43271)
Supplement: Supplementary file 1. [file elife-43271-supp1.xlsx]

## Sheet: Sheet1
Gene name
Actb
Aldh1a1
Aldh1a2
Aldh1a3
Anpep
C1qa
C1qb
Ccl3
Cdh1
Cdh11
Cdh6
Cited1
Emr1
Enah
Epcam
Eya1
Foxd1
Fzd7
Gapdh
Itgam
Jag1
Krt18
Lgals3
Ly6c1
Ly6c2
Mfap4
Mki67
Mmp9
Mrc1
Ncam1
Notch2
Osr1
Pax2
Podxl
Prom1
Sall1
Sall2
Six2
Slc1a3
Snai2
Synpo
Tgfb1
Tjp1
Top2a
Vim
Wnt4
Wt1
Zeb1
