# Supplementary material for: Macrophages restrict the nephrogenic field and promote endothelial connections during kidney development
Source: eLife. 2019 Feb 13;8:e43271. doi: 10.7554/eLife.43271 (PMC6374076; doi:10.7554/eLife.43271)
Supplement: Supplementary file 2. [file elife-43271-supp2.xlsx]

## Sheet: Gal3high cells
GO biological process complete	over/under	fold Enrichment	raw P-value	FDR corrected P
immune system process (GO:0002376)	+	2.47	2.1e-09	3.23e-05
peptide metabolic process (GO:0006518)	+	4.66	5.27e-09	4.06e-05
cellular amide metabolic process (GO:0043603)	+	3.8	4.27e-08	0.00011
immune response (GO:0006955)	+	2.99	3.16e-08	0.000122
defense response (GO:0006952)	+	2.84	2.42e-08	0.000125
regulation of organelle organization (GO:0033043)	+	2.73	4.17e-08	0.000129
regulation of cytoskeleton organization (GO:0051493)	+	3.8	8.41e-08	0.000185
actin filament organization (GO:0007015)	+	5.85	1e-07	0.000193
regulation of actin cytoskeleton organization (GO:0032956)	+	4.64	1.44e-07	0.000247
regulation of cellular component organization (GO:0051128)	+	2.04	2.11e-07	0.000326
cellular response to chemical stimulus (GO:0070887)	+	2.06	6.21e-07	0.000871
actin filament-based process (GO:0030029)	+	3.59	7.5e-07	0.000964
regulation of actin filament-based process (GO:0032970)	+	4.08	8.56e-07	0.00102
immune effector process (GO:0002252)	+	3.86	9.52e-07	0.00105
supramolecular fiber organization (GO:0097435)	+	3.8	1.17e-06	0.0012
leukocyte degranulation (GO:0043299)	+	20.42	1.33e-06	0.00128
translation (GO:0006412)	+	4.61	1.77e-06	0.00161
regulation of actin polymerization or depolymerization (GO:0008064)	+	5.87	1.91e-06	0.00164
regulation of actin filament length (GO:0030832)	+	5.77	2.26e-06	0.00166
actin cytoskeleton organization (GO:0030036)	+	3.63	2.23e-06	0.00172
cytoskeleton organization (GO:0007010)	+	2.61	2.19e-06	0.00177
regulation of cell morphogenesis (GO:0022604)	+	3.42	2.92e-06	0.00205
regulation of supramolecular fiber organization (GO:1902903)	+	4.11	3.25e-06	0.00218
regulation of actin filament polymerization (GO:0030833)	+	6.04	3.98e-06	0.00219
positive regulation of substrate adhesion-dependent cell spreading (GO:1900026)	+	16.47	3.96e-06	0.00226
biological regulation (GO:0065007)	+	1.26	3.93e-06	0.00233
vesicle-mediated transport (GO:0016192)	+	2.53	3.93e-06	0.00243
peptide biosynthetic process (GO:0043043)	+	4.31	3.85e-06	0.00247
regulation of anatomical structure morphogenesis (GO:0022603)	+	2.5	5.03e-06	0.00267
response to other organism (GO:0051707)	+	2.83	6.67e-06	0.00343
response to external biotic stimulus (GO:0043207)	+	2.82	6.98e-06	0.00347
regulation of actin filament organization (GO:0110053)	+	4.51	1.08e-05	0.0049
regulation of protein metabolic process (GO:0051246)	+	1.82	1.13e-05	0.00497
regulation of protein polymerization (GO:0032271)	+	4.91	1.07e-05	0.00501
amide biosynthetic process (GO:0043604)	+	3.73	1.06e-05	0.00509
regulation of localization (GO:0032879)	+	1.82	1.27e-05	0.00542
response to biotic stimulus (GO:0009607)	+	2.71	1.34e-05	0.00544
innate immune response (GO:0045087)	+	3.19	1.34e-05	0.00558
sensory perception of chemical stimulus (GO:0007606)	-	0.07	1.73e-05	0.00637
positive regulation of cell-substrate adhesion (GO:0010811)	+	6.54	1.67e-05	0.00644
regulation of cellular component biogenesis (GO:0044087)	+	2.55	1.64e-05	0.00649
regulation of biological process (GO:0050789)	+	1.26	1.73e-05	0.00651
actin polymerization or depolymerization (GO:0008154)	+	12.15	1.88e-05	0.00659
regulation of protein complex assembly (GO:0043254)	+	3.39	1.85e-05	0.00662
leukocyte activation involved in immune response (GO:0002366)	+	5.56	2.15e-05	0.00706
positive regulation of cellular process (GO:0048522)	+	1.51	2.12e-05	0.00711
positive regulation of biological process (GO:0048518)	+	1.48	2.11e-05	0.00725
regulation of molecular function (GO:0065009)	+	1.83	2.55e-05	0.00804
cell activation involved in immune response (GO:0002263)	+	5.45	2.52e-05	0.00809
regulation of substrate adhesion-dependent cell spreading (GO:1900024)	+	11.1	3e-05	0.00925
regulation of intracellular transport (GO:0032386)	+	3.58	3.11e-05	0.00939
leukocyte mediated immunity (GO:0002443)	+	5.28	3.25e-05	0.00964
cellular process (GO:0009987)	+	1.17	4.61e-05	0.0134
positive regulation of translation (GO:0045727)	+	6.54	4.95e-05	0.0141
regulation of lamellipodium assembly (GO:0010591)	+	13.72	5.69e-05	0.0151
defense response to other organism (GO:0098542)	+	3.24	5.42e-05	0.0152
positive regulation of molecular function (GO:0044093)	+	2.08	5.57e-05	0.0153
sensory perception of smell (GO:0007608)	-	0.08	5.67e-05	0.0153
regulation of cellular protein metabolic process (GO:0032268)	+	1.78	6.17e-05	0.0159
negative regulation of cysteine-type endopeptidase activity involved in apoptotic process (GO:0043154)	+	7.54	6.43e-05	0.016
positive regulation of supramolecular fiber organization (GO:1902905)	+	4.86	6.33e-05	0.016
regulation of cellular process (GO:0050794)	+	1.26	6.1e-05	0.016
sensory perception (GO:0007600)	-	0.22	6.85e-05	0.0168
Arp2/3 complex-mediated actin nucleation (GO:0034314)	+	21.27	7.43e-05	0.0179
negative regulation of biological process (GO:0048519)	+	1.48	7.7e-05	0.0183
negative regulation of cellular process (GO:0048523)	+	1.52	7.98e-05	0.0186
negative regulation of cysteine-type endopeptidase activity (GO:2000117)	+	7.09	9.22e-05	0.0206
regulated exocytosis (GO:0045055)	+	5.97	9.08e-05	0.0206
nervous system process (GO:0050877)	-	0.3	8.97e-05	0.0207
response to chemical (GO:0042221)	+	1.62	0.000108	0.0239
cellular response to oxidative stress (GO:0034599)	+	4.53	0.000111	0.0242
regulation of cell-substrate adhesion (GO:0010810)	+	4.48	0.000121	0.0259
hydrogen peroxide metabolic process (GO:0042743)	+	11.19	0.000136	0.0284
myeloid leukocyte mediated immunity (GO:0002444)	+	11.19	0.000136	0.0287
positive regulation of cellular amide metabolic process (GO:0034250)	+	5.53	0.000149	0.0307
cellular component biogenesis (GO:0044085)	+	1.76	0.000152	0.0308
positive regulation of lamellipodium assembly (GO:0010592)	+	17.01	0.000157	0.0311
positive regulation of cytoskeleton organization (GO:0051495)	+	4.32	0.00016	0.0313
organelle organization (GO:0006996)	+	1.65	0.000157	0.0313
response to external stimulus (GO:0009605)	+	1.93	0.000165	0.0319
regulation of lamellipodium organization (GO:1902743)	+	10.63	0.00017	0.0323
T cell proliferation (GO:0042098)	+	10.37	0.000188	0.0346
regulation of transport (GO:0051049)	+	1.87	0.000185	0.0348
myeloid cell activation involved in immune response (GO:0002275)	+	10.37	0.000188	0.035
regulation of biological quality (GO:0065008)	+	1.56	0.0002	0.0363
lamellipodium organization (GO:0097581)	+	10.13	0.000209	0.0374
regulation of dephosphorylation (GO:0035303)	+	4.58	0.000223	0.0374
posttranscriptional regulation of gene expression (GO:0010608)	+	3.14	0.000216	0.0374
regulation of translation (GO:0006417)	+	3.54	0.000214	0.0375
positive regulation of protein metabolic process (GO:0051247)	+	1.91	0.000219	0.0375
regulation of organelle assembly (GO:1902115)	+	4.58	0.000223	0.0378
leukocyte activation (GO:0045321)	+	2.87	0.000213	0.0378
regulation of cellular component size (GO:0032535)	+	3.11	0.000239	0.0388
positive regulation of locomotion (GO:0040017)	+	2.73	0.000237	0.0388
regulation of cell motility (GO:2000145)	+	2.32	0.000234	0.0389
positive regulation of cell morphogenesis involved in differentiation (GO:0010770)	+	4.48	0.000264	0.0424
regulation of protein autophosphorylation (GO:0031952)	+	9.45	0.00028	0.0446
regulation of cellular localization (GO:0060341)	+	2.35	0.000286	0.045
regulation of leukocyte degranulation (GO:0043300)	+	9.25	0.000308	0.047
regulation of cell migration (GO:0030334)	+	2.34	0.000306	0.0472
cellular component assembly (GO:0022607)	+	1.76	0.000305	0.0475
myeloid leukocyte activation (GO:0002274)	+	5.73	0.000318	0.0481
Analysis Type:	PANTHER Overrepresentation Test (Released 20171205)
Annotation Version and Release Date:	GO Ontology database Released 2018-05-21
Analyzed List:	upload_1 (Mus musculus)
Reference List:	full gene list.txt (Mus musculus)
Test Type:	FISHER
