# Supplementary material for: Macrophages restrict the nephrogenic field and promote endothelial connections during kidney development
Source: eLife. 2019 Feb 13;8:e43271. doi: 10.7554/eLife.43271 (PMC6374076; doi:10.7554/eLife.43271)
Supplement: Supplementary file 3. [file elife-43271-supp3.xlsx]

## Sheet: F480high CD206high cells
GO biological process complete	over/under	fold enrichment	raw P-value	FDR corrected P
import into cell (GO:0098657)	+	5.68	5.58e-14	8.61e-10
endocytosis (GO:0006897)	+	5.79	2.07e-12	1.6e-08
vesicle-mediated transport (GO:0016192)	+	3.31	8.52e-11	4.38e-07
localization (GO:0051179)	+	1.85	2.39e-10	9.21e-07
macromolecule localization (GO:0033036)	+	2.41	3.76e-10	9.66e-07
transport (GO:0006810)	+	2.06	3.39e-10	1.05e-06
receptor-mediated endocytosis (GO:0006898)	+	9.49	9.26e-10	2.04e-06
establishment of localization (GO:0051234)	+	1.98	2.2e-09	4.24e-06
nitrogen compound transport (GO:0071705)	+	2.66	3.36e-09	5.75e-06
response to chemical (GO:0042221)	+	1.97	5.06e-09	7.8e-06
protein localization (GO:0008104)	+	2.4	6.66e-09	8.55e-06
response to organic substance (GO:0010033)	+	2.19	6.6e-09	9.25e-06
regulation of cell death (GO:0010941)	+	2.47	9.97e-09	1.18e-05
organic substance transport (GO:0071702)	+	2.4	1.43e-08	1.57e-05
response to stress (GO:0006950)	+	2.03	1.61e-08	1.66e-05
positive regulation of cellular process (GO:0048522)	+	1.68	3.14e-08	3.02e-05
cellular protein localization (GO:0034613)	+	2.64	3.98e-08	3.61e-05
cellular response to chemical stimulus (GO:0070887)	+	2.19	4.22e-08	3.62e-05
cellular macromolecule localization (GO:0070727)	+	2.62	4.68e-08	3.8e-05
positive regulation of biological process (GO:0048518)	+	1.61	6.52e-08	5.03e-05
cellular localization (GO:0051641)	+	2.21	1.33e-07	9.77e-05
response to nitrogen compound (GO:1901698)	+	3.08	2.18e-07	0.000153
protein transport (GO:0015031)	+	2.63	2.36e-07	0.000158
regulation of biological quality (GO:0065008)	+	1.78	2.86e-07	0.000184
response to organonitrogen compound (GO:0010243)	+	3.24	4.04e-07	0.000222
peptide transport (GO:0015833)	+	2.57	3.89e-07	0.000222
regulation of localization (GO:0032879)	+	1.96	3.61e-07	0.000223
establishment of protein localization (GO:0045184)	+	2.53	3.87e-07	0.00023
amide transport (GO:0042886)	+	2.53	5.62e-07	0.000299
intracellular transport (GO:0046907)	+	2.56	6.21e-07	0.000319
intracellular protein transport (GO:0006886)	+	3.13	7.61e-07	0.000378
cellular response to organic substance (GO:0071310)	+	2.23	9.81e-07	0.000458
regulation of programmed cell death (GO:0043067)	+	2.31	9.77e-07	0.000471
regulation of cellular component organization (GO:0051128)	+	1.98	1.05e-06	0.000477
positive regulation of cell death (GO:0010942)	+	3.14	1.2e-06	0.000528
establishment of localization in cell (GO:0051649)	+	2.36	1.31e-06	0.000561
cellular response to stress (GO:0033554)	+	2.39	1.47e-06	0.000613
sensory perception of chemical stimulus (GO:0007606)	-	< 0.01	1.54e-06	0.000627
regulation of apoptotic process (GO:0042981)	+	2.28	1.77e-06	0.000664
regulation of apoptotic signaling pathway (GO:2001233)	+	3.87	1.75e-06	0.000674
response to endogenous stimulus (GO:0009719)	+	2.59	1.73e-06	0.000683
negative regulation of cellular process (GO:0048523)	+	1.63	2.68e-06	0.000985
regulation of response to stimulus (GO:0048583)	+	1.73	2.78e-06	0.000998
sensory perception (GO:0007600)	-	0.11	2.87e-06	0.00101
regulation of protein localization to plasma membrane (GO:1903076)	+	8.01	3.63e-06	0.00125
clathrin coat assembly (GO:0048268)	+	25.13	4.45e-06	0.00149
sensory perception of smell (GO:0007608)	-	< 0.01	5.43e-06	0.00168
regulation of extrinsic apoptotic signaling pathway (GO:2001236)	+	5.84	5.38e-06	0.00169
negative regulation of cell projection organization (GO:0031345)	+	5.29	5.26e-06	0.00169
biological regulation (GO:0065007)	+	1.26	5.21e-06	0.00171
negative regulation of biological process (GO:0048519)	+	1.56	6.06e-06	0.00183
regulation of protein localization to cell periphery (GO:1904375)	+	7.47	6.2e-06	0.00184
endosomal transport (GO:0016197)	+	5.66	7.07e-06	0.00206
positive regulation of apoptotic process (GO:0043065)	+	3.03	9.95e-06	0.00284
regulation of cellular localization (GO:0060341)	+	2.69	1.02e-05	0.00285
positive regulation of programmed cell death (GO:0043068)	+	3	1.15e-05	0.00317
regulation of cellular protein localization (GO:1903827)	+	3.33	1.3e-05	0.0034
regulation of cellular metabolic process (GO:0031323)	+	1.49	1.3e-05	0.00345
regulation of metabolic process (GO:0019222)	+	1.47	1.36e-05	0.00349
cellular response to growth factor stimulus (GO:0071363)	+	3.67	1.29e-05	0.0035
regulation of developmental process (GO:0050793)	+	1.82	1.51e-05	0.00383
pinocytosis (GO:0006907)	+	34.18	1.59e-05	0.00384
cellular response to inorganic substance (GO:0071241)	+	5.77	1.58e-05	0.00387
cell surface receptor signaling pathway (GO:0007166)	+	2.09	1.57e-05	0.0039
response to oxygen-containing compound (GO:1901700)	+	2.31	1.71e-05	0.00407
response to growth factor (GO:0070848)	+	3.55	1.88e-05	0.00439
regulation of signal transduction (GO:0009966)	+	1.8	1.93e-05	0.00443
regulation of cell differentiation (GO:0045595)	+	2	2.2e-05	0.00491
cellular response to endogenous stimulus (GO:0071495)	+	2.56	2.17e-05	0.00493
metabolic process (GO:0008152)	+	1.35	2.36e-05	0.00519
positive regulation of signaling (GO:0023056)	+	2.04	2.95e-05	0.00633
cellular metabolic process (GO:0044237)	+	1.38	2.93e-05	0.00636
cellular response to metal ion (GO:0071248)	+	6.01	3.15e-05	0.00665
negative regulation of cell death (GO:0060548)	+	2.35	3.57e-05	0.00743
response to inorganic substance (GO:0010035)	+	3.47	4.38e-05	0.00901
cellular process (GO:0009987)	+	1.17	4.61e-05	0.00922
positive regulation of cellular metabolic process (GO:0031325)	+	1.68	4.56e-05	0.00926
organic substance metabolic process (GO:0071704)	+	1.35	4.96e-05	0.00981
response to organic cyclic compound (GO:0014070)	+	2.78	5.1e-05	0.00984
positive regulation of response to stimulus (GO:0048584)	+	1.9	5.06e-05	0.00989
regulation of protein localization (GO:0032880)	+	2.41	5.35e-05	0.0102
symbiont process (GO:0044403)	+	4.48	5.56e-05	0.0105
trivalent inorganic cation transport (GO:0072512)	+	22.79	5.9e-05	0.0108
ferric iron transport (GO:0015682)	+	22.79	5.9e-05	0.011
regulation of signaling (GO:0023051)	+	1.68	6.05e-05	0.011
iron ion transport (GO:0006826)	+	13.35	6.39e-05	0.0113
positive regulation of apoptotic signaling pathway (GO:2001235)	+	4.85	6.39e-05	0.0115
positive regulation of nitrogen compound metabolic process (GO:0051173)	+	1.69	7.12e-05	0.0125
positive regulation of cellular component organization (GO:0051130)	+	2.17	7.33e-05	0.0127
positive regulation of cell communication (GO:0010647)	+	1.99	7.72e-05	0.0132
regulation of growth (GO:0040008)	+	2.61	8.11e-05	0.0137
regulation of protein localization to membrane (GO:1905475)	+	5.23	8.67e-05	0.0144
regulation of macromolecule metabolic process (GO:0060255)	+	1.45	8.63e-05	0.0145
phagocytosis (GO:0006909)	+	5.94	9.33e-05	0.0153
positive regulation of macromolecule metabolic process (GO:0010604)	+	1.66	9.4e-05	0.0153
positive regulation of myeloid leukocyte differentiation (GO:0002763)	+	8.84	9.61e-05	0.0154
response to external stimulus (GO:0009605)	+	1.94	0.000106	0.0163
response to endoplasmic reticulum stress (GO:0034976)	+	4.57	0.000103	0.0164
cellular response to external stimulus (GO:0071496)	+	4.16	0.000104	0.0164
platelet-derived growth factor receptor signaling pathway (GO:0048008)	+	11.87	0.000106	0.0165
vacuole organization (GO:0007033)	+	5.79	0.00011	0.0169
receptor internalization (GO:0031623)	+	8.54	0.000114	0.0171
positive regulation of extrinsic apoptotic signaling pathway (GO:2001238)	+	8.54	0.000114	0.0173
regulation of protein catabolic process in the vacuole (GO:1904350)	+	42.72	0.000122	0.0177
regulation of myeloid leukocyte differentiation (GO:0002761)	+	5.7	0.000123	0.0178
regulation of cell communication (GO:0010646)	+	1.66	0.00012	0.0178
positive regulation of transcription by RNA polymerase II (GO:0045944)	+	2.14	0.000122	0.0179
protein-containing complex assembly (GO:0065003)	+	2.09	0.000127	0.0181
clathrin-dependent endocytosis (GO:0072583)	+	17.99	0.00013	0.0184
multicellular organism development (GO:0007275)	+	1.49	0.000137	0.019
regulation of cellular process (GO:0050794)	+	1.25	0.000136	0.0191
regulation of myeloid cell differentiation (GO:0045637)	+	4.38	0.000143	0.0197
viral process (GO:0016032)	+	5.56	0.000145	0.0198
anatomical structure development (GO:0048856)	+	1.46	0.000147	0.0199
positive regulation of signal transduction (GO:0009967)	+	2.01	0.00015	0.0201
regulation of multicellular organismal development (GO:2000026)	+	1.81	0.000161	0.0212
regulation of endocytosis (GO:0030100)	+	3.95	0.000161	0.0213
positive regulation of RNA metabolic process (GO:0051254)	+	1.95	0.000175	0.0229
macroautophagy (GO:0016236)	+	6.3	0.000184	0.0238
response to metal ion (GO:0010038)	+	3.87	0.000191	0.0245
receptor metabolic process (GO:0043112)	+	6.23	0.000195	0.0249
negative regulation of neuron projection development (GO:0010977)	+	4.66	0.000199	0.0251
cellular response to oxygen-containing compound (GO:1901701)	+	2.45	0.000218	0.0268
positive regulation of metabolic process (GO:0009893)	+	1.6	0.000215	0.0269
regulation of biological process (GO:0050789)	+	1.22	0.00022	0.0269
negative regulation of metabolic process (GO:0009892)	+	1.69	0.000223	0.027
response to stimulus (GO:0050896)	+	1.31	0.000217	0.027
vasculature development (GO:0001944)	+	2.74	0.000225	0.0271
immune system development (GO:0002520)	+	2.47	0.000242	0.029
interspecies interaction between organisms (GO:0044419)	+	3.74	0.000249	0.0293
negative regulation of protein localization to plasma membrane (GO:1903077)	+	14.86	0.000248	0.0295
developmental process (GO:0032502)	+	1.43	0.00026	0.0304
immune system process (GO:0002376)	+	1.85	0.000275	0.0314
membrane organization (GO:0061024)	+	2.7	0.000272	0.0315
positive regulation of cell differentiation (GO:0045597)	+	2.16	0.000275	0.0316
cellular component assembly (GO:0022607)	+	1.77	0.000289	0.0328
cardiovascular system development (GO:0072358)	+	2.67	0.000301	0.0337
cellular response to stimulus (GO:0051716)	+	1.37	0.0003	0.0337
negative regulation of protein localization to cell periphery (GO:1904376)	+	13.67	0.00033	0.0366
tube development (GO:0035295)	+	2.24	0.000346	0.0381
regulation of cell proliferation (GO:0042127)	+	1.89	0.000351	0.0384
negative regulation of locomotion (GO:0040013)	+	3.33	0.000369	0.039
blood vessel development (GO:0001568)	+	2.72	0.000368	0.0391
blood vessel morphogenesis (GO:0048514)	+	2.98	0.000367	0.0393
hemopoiesis (GO:0030097)	+	2.54	0.000363	0.0394
regulation of cell growth (GO:0001558)	+	2.98	0.000367	0.0396
positive regulation of multicellular organismal process (GO:0051240)	+	1.84	0.00038	0.0398
myeloid cell differentiation (GO:0030099)	+	3.85	0.000386	0.04
hematopoietic or lymphoid organ development (GO:0048534)	+	2.45	0.000384	0.04
positive regulation of nucleobase-containing compound metabolic process (GO:0045935)	+	1.83	0.000392	0.0403
phosphatidylserine metabolic process (GO:0006658)	+	25.63	0.000401	0.0407
cytosolic transport (GO:0016482)	+	5.49	0.000405	0.0408
regulation of vesicle-mediated transport (GO:0060627)	+	2.81	0.000408	0.0408
transferrin transport (GO:0033572)	+	25.63	0.000401	0.041
response to cytokine (GO:0034097)	+	2.43	0.000413	0.041
negative regulation of cellular component organization (GO:0051129)	+	2.43	0.00042	0.0413
negative regulation of programmed cell death (GO:0043069)	+	2.23	0.000419	0.0414
membrane invagination (GO:0010324)	+	8.54	0.000431	0.0415
regulation of transcription from RNA polymerase II promoter in response to stress (GO:0043618)	+	8.54	0.000431	0.0418
regulation of cellular component movement (GO:0051270)	+	2.22	0.000428	0.0418
multi-organism process (GO:0051704)	+	1.8	0.000462	0.044
negative regulation of biosynthetic process (GO:0009890)	+	1.93	0.00046	0.0441
regulation of cell motility (GO:2000145)	+	2.23	0.000508	0.0472
morphogenesis of an endothelium (GO:0003159)	+	23.3	0.000506	0.0473
endothelial tube morphogenesis (GO:0061154)	+	23.3	0.000506	0.0476
regulation of multicellular organismal process (GO:0051239)	+	1.59	0.000522	0.0476
regulation of hemopoiesis (GO:1903706)	+	3.02	0.000521	0.0478
cellular component biogenesis (GO:0044085)	+	1.69	0.000518	0.0478
fibroblast migration (GO:0010761)	+	23.3	0.000506	0.0479
regulation of anatomical structure morphogenesis (GO:0022603)	+	2.09	0.000533	0.0484
positive regulation of endocytosis (GO:0045807)	+	4.53	0.000538	0.0485
energy coupled proton transmembrane transport, against electrochemical gradient (GO:0015988)	+	11.79	0.000548	0.0489
protein-containing complex subunit organization (GO:0043933)	+	1.89	0.000553	0.049
synaptic vesicle endocytosis (GO:0048488)	+	11.79	0.000548	0.0492
Analysis Type:	PANTHER Overrepresentation Test (Released 20171205)
Annotation Version and Release Date:	GO Ontology database Released 2018-05-21
Analyzed List:	upload_1 (Mus musculus)
Reference List:	full gene list.txt (Mus musculus)
Test Type:	FISHER
