# Supplementary material for: Macrophages restrict the nephrogenic field and promote endothelial connections during kidney development
Source: eLife. 2019 Feb 13;8:e43271. doi: 10.7554/eLife.43271 (PMC6374076; doi:10.7554/eLife.43271)
Supplement: Supplementary file 4. [file elife-43271-supp4.xlsx]

## Sheet: Gal3 high cells
GO cellular component complete	over/under	fold enrichment	raw P-value	FDR corrected P
cytoplasmic part (GO:0044444)	+	1.61	5.85e-14	1.13e-10
intracellular organelle part (GO:0044446)	+	1.68	7.45e-13	7.21e-10
cytosol (GO:0005829)	+	2.16	2.03e-12	1.31e-09
actin cytoskeleton (GO:0015629)	+	5.21	2.97e-12	1.44e-09
organelle part (GO:0044422)	+	1.63	5.73e-12	2.21e-09
cytoplasm (GO:0005737)	+	1.42	1.37e-11	4.43e-09
cytosolic ribosome (GO:0022626)	+	11.39	2.21e-11	6.11e-09
intracellular (GO:0005622)	+	1.3	3.1e-11	7.48e-09
intracellular part (GO:0044424)	+	1.3	5.57e-11	1.2e-08
intracellular organelle (GO:0043229)	+	1.36	1.42e-10	2.75e-08
cytosolic part (GO:0044445)	+	6.93	4.13e-10	7.27e-08
organelle (GO:0043226)	+	1.34	4.77e-10	7.68e-08
cytosolic small ribosomal subunit (GO:0022627)	+	19.34	5.63e-10	8.38e-08
cell (GO:0005623)	+	1.2	1.18e-09	1.52e-07
cell part (GO:0044464)	+	1.2	1.18e-09	1.63e-07
ribosomal subunit (GO:0044391)	+	7.36	1.79e-09	2.17e-07
phagocytic vesicle (GO:0045335)	+	10.63	4.73e-09	5.38e-07
cytoskeleton (GO:0005856)	+	2.31	8.53e-09	9.17e-07
non-membrane-bounded organelle (GO:0043228)	+	1.84	1.2e-08	1.16e-06
intracellular non-membrane-bounded organelle (GO:0043232)	+	1.84	1.2e-08	1.23e-06
ribosome (GO:0005840)	+	6.13	2.02e-08	1.86e-06
actin filament (GO:0005884)	+	9.12	2.3e-08	2.02e-06
small ribosomal subunit (GO:0015935)	+	12.15	2.98e-08	2.5e-06
protein-containing complex (GO:0032991)	+	1.66	4.49e-08	3.62e-06
cytoskeletal part (GO:0044430)	+	2.48	7.3e-08	5.65e-06
ribonucleoprotein complex (GO:1990904)	+	3.11	1.03e-07	7.65e-06
cortical cytoskeleton (GO:0030863)	+	8.28	2.19e-07	1.57e-05
cell cortex part (GO:0044448)	+	6.32	3.21e-07	2.21e-05
cell cortex (GO:0005938)	+	4.9	3.7e-07	2.46e-05
membrane-bounded organelle (GO:0043227)	+	1.31	6.96e-07	4.48e-05
cytoplasmic region (GO:0099568)	+	3.82	1.09e-06	6.8e-05
supramolecular fiber (GO:0099512)	+	2.8	1.31e-06	7.91e-05
supramolecular complex (GO:0099080)	+	2.78	1.5e-06	8.5e-05
supramolecular polymer (GO:0099081)	+	2.79	1.46e-06	8.57e-05
cell leading edge (GO:0031252)	+	4.05	1.93e-06	0.000107
intracellular membrane-bounded organelle (GO:0043231)	+	1.32	2e-06	0.000107
endocytic vesicle (GO:0030139)	+	5.77	2.26e-06	0.000118
polymeric cytoskeletal fiber (GO:0099513)	+	2.94	9.28e-06	0.000472
cortical actin cytoskeleton (GO:0030864)	+	8.1	1.18e-05	0.000586
Arp2/3 protein complex (GO:0005885)	+	34.03	1.62e-05	0.000783
lamellipodium (GO:0030027)	+	5.56	2.15e-05	0.00101
mitochondrion (GO:0005739)	+	2.02	2.64e-05	0.00121
vacuole (GO:0005773)	+	2.97	8.94e-05	0.00368
nucleus (GO:0005634)	+	1.39	8.85e-05	0.00372
cytoplasmic vesicle (GO:0031410)	+	1.94	8.62e-05	0.00379
intracellular vesicle (GO:0097708)	+	1.94	8.83e-05	0.00379
integral component of membrane (GO:0016021)	-	0.6	8.49e-05	0.00382
actin filament bundle (GO:0032432)	+	6.92	0.000106	0.00426
actomyosin (GO:0042641)	+	6.77	0.000121	0.00477
intrinsic component of membrane (GO:0031224)	-	0.61	0.000129	0.00489
cytosolic large ribosomal subunit (GO:0022625)	+	8.37	0.000127	0.00492
cell projection (GO:0042995)	+	1.72	0.000272	0.0101
lysosome (GO:0005764)	+	3.02	0.000323	0.0118
lytic vacuole (GO:0000323)	+	3.01	0.000331	0.0119
vesicle (GO:0031982)	+	1.82	0.000359	0.0126
stress fiber (GO:0001725)	+	6.63	0.000413	0.0137
contractile actin filament bundle (GO:0097517)	+	6.63	0.000413	0.014
cluster of actin-based cell projections (GO:0098862)	+	4.21	0.000408	0.0141
cell-substrate junction (GO:0030055)	+	4.51	0.000554	0.0181
organelle membrane (GO:0031090)	+	1.83	0.000638	0.0205
large ribosomal subunit (GO:0015934)	+	4.96	0.000716	0.0227
plasma membrane bounded cell projection (GO:0120025)	+	1.7	0.000825	0.0257
whole membrane (GO:0098805)	+	2.07	0.000889	0.0273
tubulobulbar complex (GO:0036284)	+	56.72	0.00131	0.0385
podosome core (GO:0061825)	+	56.72	0.00131	0.0391
concave side of sperm head (GO:0061830)	+	56.72	0.00131	0.0397
Golgi subcompartment (GO:0098791)	+	2.68	0.0015	0.0433
ruffle (GO:0001726)	+	4.32	0.00155	0.0441
sarcomere (GO:0030017)	+	3.8	0.00158	0.0443
focal adhesion (GO:0005925)	+	4.28	0.00161	0.0446
A band (GO:0031672)	+	8.51	0.00167	0.0449
secretory granule (GO:0030141)	+	2.78	0.00167	0.0454
chromosome, centromeric region (GO:0000775)	+	3.74	0.00175	0.0463
Golgi membrane (GO:0000139)	+	3.36	0.00187	0.0489
Analysis Type:	PANTHER Overrepresentation Test (Released 20171205)
Annotation Version and Release Date:	GO Ontology database Released 2018-07-03
Analyzed List:	upload_1 (Mus musculus)
Reference List:	full gene list.txt (Mus musculus)
Test Type:	FISHER
