# Supplementary material for: Macrophages restrict the nephrogenic field and promote endothelial connections during kidney development
Source: eLife. 2019 Feb 13;8:e43271. doi: 10.7554/eLife.43271 (PMC6374076; doi:10.7554/eLife.43271)
Supplement: Supplementary file 5. [file elife-43271-supp5.xlsx]

## Sheet: F480high CD206high cells
GO cellular component complete	over/under	fold enrichment	raw P-value	FDR corrected P
cytoplasmic part (GO:0044444)	+	1.69	2.03e-17	3.91e-14
cytoplasm (GO:0005737)	+	1.51	1.24e-16	1.2e-13
membrane-bounded organelle (GO:0043227)	+	1.49	1.34e-15	8.65e-13
intracellular organelle (GO:0043229)	+	1.43	3.85e-15	1.49e-12
organelle (GO:0043226)	+	1.42	3.33e-15	1.61e-12
vacuole (GO:0005773)	+	5.61	1.03e-14	3.31e-12
endosome (GO:0005768)	+	4.34	2.68e-14	7.41e-12
intracellular part (GO:0044424)	+	1.34	4.69e-14	1.13e-11
lytic vacuole (GO:0000323)	+	6.04	1.02e-13	1.96e-11
lysosome (GO:0005764)	+	6.06	9.58e-14	2.06e-11
intracellular (GO:0005622)	+	1.33	1.23e-13	2.17e-11
cytoplasmic vesicle (GO:0031410)	+	2.9	1.59e-13	2.56e-11
intracellular vesicle (GO:0097708)	+	2.89	1.8e-13	2.67e-11
vesicle (GO:0031982)	+	2.76	7.24e-13	9.99e-11
intracellular membrane-bounded organelle (GO:0043231)	+	1.47	1.95e-12	2.51e-10
endomembrane system (GO:0012505)	+	2.07	4.51e-12	5.44e-10
intracellular organelle part (GO:0044446)	+	1.65	8.81e-12	1e-09
cell (GO:0005623)	+	1.22	2.36e-11	2.28e-09
cell part (GO:0044464)	+	1.22	2.35e-11	2.39e-09
organelle part (GO:0044422)	+	1.61	2.33e-11	2.5e-09
organelle membrane (GO:0031090)	+	2.75	4.32e-11	3.98e-09
whole membrane (GO:0098805)	+	3.16	5.53e-10	4.65e-08
bounding membrane of organelle (GO:0098588)	+	3.22	5.52e-10	4.85e-08
clathrin-coated vesicle (GO:0030136)	+	10.79	4.05e-09	3.26e-07
cytoplasmic vesicle part (GO:0044433)	+	4.23	6.12e-09	4.74e-07
membrane protein complex (GO:0098796)	+	2.92	7.48e-09	5.56e-07
clathrin coat of coated pit (GO:0030132)	+	29.91	1.84e-08	1.32e-06
clathrin-coated pit (GO:0005905)	+	13.03	8.63e-08	5.96e-06
membrane (GO:0016020)	+	1.39	1.99e-07	1.28e-05
coated vesicle (GO:0030135)	+	6.61	1.97e-07	1.31e-05
clathrin-coated vesicle membrane (GO:0030665)	+	18.69	2.84e-07	1.77e-05
endocytic vesicle (GO:0030139)	+	6.28	3.45e-07	2.08e-05
perinuclear region of cytoplasm (GO:0048471)	+	3.36	3.84e-07	2.25e-05
clathrin coat (GO:0030118)	+	13.15	4.32e-07	2.46e-05
protein-containing complex (GO:0032991)	+	1.58	1.25e-06	6.89e-05
clathrin vesicle coat (GO:0030125)	+	20.51	1.3e-06	6.96e-05
clathrin-coated endocytic vesicle (GO:0045334)	+	18.99	1.91e-06	0.0001
nuclear outer membrane-endoplasmic reticulum membrane network (GO:0042175)	+	3.42	2.82e-06	0.000143
endoplasmic reticulum membrane (GO:0005789)	+	3.41	5.33e-06	0.000264
plasma membrane protein complex (GO:0098797)	+	3.23	6.51e-06	0.000315
endoplasmic reticulum subcompartment (GO:0098827)	+	3.32	7.71e-06	0.000364
membrane part (GO:0044425)	+	1.41	1.3e-05	0.000572
endocytic vesicle membrane (GO:0030666)	+	13.15	1.25e-05	0.000577
endosomal part (GO:0044440)	+	4.81	1.29e-05	0.000579
organelle subcompartment (GO:0031984)	+	2.58	1.97e-05	0.000847
coated vesicle membrane (GO:0030662)	+	8.8	2.57e-05	0.00108
endoplasmic reticulum part (GO:0044432)	+	2.85	3.74e-05	0.00148
coated membrane (GO:0048475)	+	6.84	3.7e-05	0.00149
membrane coat (GO:0030117)	+	6.84	3.7e-05	0.00152
integral component of endoplasmic reticulum membrane (GO:0030176)	+	5.83	3.95e-05	0.00153
AP-2 adaptor complex (GO:0030122)	+	24.41	4.7e-05	0.00178
clathrin adaptor complex (GO:0030131)	+	13.78	5.58e-05	0.00196
vesicle coat (GO:0030120)	+	9.86	5.5e-05	0.00197
cytosol (GO:0005829)	+	1.65	5.3e-05	0.00197
clathrin coat of endocytic vesicle (GO:0030128)	+	22.79	5.9e-05	0.002
intrinsic component of endoplasmic reticulum membrane (GO:0031227)	+	5.57	5.47e-05	0.002
myelin sheath (GO:0043209)	+	4.45	5.8e-05	0.002
clathrin-coated endocytic vesicle membrane (GO:0030669)	+	21.36	7.3e-05	0.00243
transcription factor AP-1 complex (GO:0035976)	+	51.27	8.2e-05	0.00269
endosome membrane (GO:0010008)	+	4.55	0.000107	0.00335
plasma membrane (GO:0005886)	+	1.47	0.000106	0.00337
vacuolar membrane (GO:0005774)	+	5.09	0.000105	0.00339
vacuolar part (GO:0044437)	+	4.78	0.000167	0.00504
cell periphery (GO:0071944)	+	1.45	0.000165	0.00507
early endosome (GO:0005769)	+	3.9	0.000178	0.0053
phagocytic vesicle (GO:0045335)	+	6.23	0.000195	0.00572
retromer complex (GO:0030904)	+	14.86	0.000248	0.00716
endoplasmic reticulum (GO:0005783)	+	1.89	0.00026	0.00739
intracellular organelle lumen (GO:0070013)	+	1.52	0.000282	0.0079
vesicle membrane (GO:0012506)	+	3.41	0.000303	0.00836
membrane-enclosed lumen (GO:0031974)	+	1.51	0.000378	0.0102
organelle lumen (GO:0043233)	+	1.51	0.000378	0.0103
clathrin coat of trans-Golgi network vesicle (GO:0030130)	+	25.63	0.000401	0.0105
AP-type membrane coat adaptor complex (GO:0030119)	+	8.72	0.000395	0.0105
cytoplasmic vesicle membrane (GO:0030659)	+	3.46	0.000479	0.0123
trans-Golgi network transport vesicle (GO:0030140)	+	11.79	0.000548	0.0139
neuron part (GO:0097458)	+	1.81	0.000576	0.0145
transport vesicle (GO:0030133)	+	3.37	0.000587	0.0146
trans-Golgi network transport vesicle membrane (GO:0012510)	+	19.72	0.000765	0.0187
recycling endosome (GO:0055037)	+	4.79	0.000877	0.0212
Golgi apparatus (GO:0005794)	+	1.9	0.000896	0.0214
smooth endoplasmic reticulum (GO:0005790)	+	10.05	0.000946	0.0223
side of membrane (GO:0098552)	+	2.47	0.001	0.0234
somatodendritic compartment (GO:0036477)	+	2.05	0.00127	0.0292
autophagosome (GO:0005776)	+	6.47	0.00139	0.0316
basolateral plasma membrane (GO:0016323)	+	3.48	0.00148	0.0332
late endosome (GO:0005770)	+	3.82	0.00154	0.0334
plasma membrane region (GO:0098590)	+	1.99	0.00153	0.0335
euchromatin (GO:0000791)	+	8.76	0.00151	0.0336
protein-DNA complex (GO:0032993)	+	4.04	0.00221	0.0475
proton-transporting two-sector ATPase complex (GO:0016469)	+	7.77	0.00228	0.0484
Analysis Type:	PANTHER Overrepresentation Test (Released 20171205)
Annotation Version and Release Date:	GO Ontology database Released 2018-07-03
Analyzed List:	upload_1 (Mus musculus)
Reference List:	full gene list.txt (Mus musculus)
Test Type:	FISHER
